# Supplementary material for: Non-Structural Protein NSm of Tomato Spotted Wilt Virus Is an Avirulence Factor Recognized by Resistance Genes of Tobacco and Tomato via Different Elicitor Active Sites
Source: Viruses. 2018 Nov 21;10(11):660. doi: 10.3390/v10110660 (PMC6265799; doi:10.3390/v10110660)
Supplement: Supplementary file 1 [file viruses-10-00660-s001.zip]

Archive with 1 entries (1 files):
- viruses-385979-supplementary.xlsx
