# Supplementary material for: Non-Structural Protein NSm of Tomato Spotted Wilt Virus Is an Avirulence Factor Recognized by Resistance Genes of Tobacco and Tomato via Different Elicitor Active Sites
Source: Viruses. 2018 Nov 21;10(11):660. doi: 10.3390/v10110660 (PMC6265799; doi:10.3390/v10110660)
Supplement: Supplementary file 1 [file viruses-10-00660-s001.zip › viruses-385979-supplementary.xlsx]

## Sheet: Sheet1
	Table S1. Evaluation of resistance to Tomato spotted wilt virus (TSWV) by virus inoculation, SCAR marker analysis, and Avr-based diagnosis.
	No.	TSWV sap inoculation	SCAR marker S-AAC/CCC172	Transient expression of NSm-induced HR	Re-inoculated with TSWV	TSWV inoculation of 10 selfed F2 plants
	1	Infected	Negative	Negative
	2	Infected	Negative	Negative
	3	Non-infected	Positive	Positive
	4	Non-infected	Positive	Positive
	5	Non-infected	Positive	Positive
	6	Infected	Negative	Negative
	7	Infected	Negative	Negative
	8	Infected	Negative	Negative
	9	Non-infected	Positive	Positive
	10	Non-infected	Negative	Negative	Non-infected	all Infected
	11	Non-infected	Positive	Positive
	12	Non-infected	Positive	Positive
	13	Infected	Negative	Negative
	14	Infected	Negative	Negative
	15	Non-infected	Positive	Positive
	16	Non-infected	Positive	Positive
	17	Non-infected	Positive	Positive
	18	Infected	Negative	Negative
	19	Non-infected	Negative	Negative	Infected
	20	Non-infected	Positive	Positive
	21	Non-infected	Negative	Negative	Infected
	22	Non-infected	Positive	Positive
	23	Infected	Negative	Negative
	24	Non-infected	Positive	Positive
	25	Infected	Negative	Negative
	26	Non-infected	Positive	Positive
	27	Non-infected	Positive	Positive
	28	Infected	Negative	Negative
	29	Non-infected	Positive	Positive
	30	Infected	Negative	Negative
	31	Infected	Negative	Negative
	32	Infected	Negative	Negative
	33	Non-infected	Positive	Positive
	34	Infected	Negative	Negative
	35	Infected	Negative	Negative
	36	Non-infected	Positive	Positive
	37	Infected	Negative	Negative
	38	Infected	Negative	Negative
	39	Non-infected	Positive	Positive
	40	Infected	Negative	Negative
	41	Non-infected	Positive	Positive
	42	Non-infected	Positive	Positive
	43	Non-infected	Positive	Positive
	44	Infected	Negative	Negative
	45	Non-infected	Positive	Positive
	46	Infected	Negative	Negative
	47	Infected	Negative	Negative
	48	Infected	Negative	Negative
	49	Non-infected	Positive	Positive
	50	Non-infected	Negative	Negative	Non-infected	all Infected
	51	Infected	Negative	Negative
	52	Non-infected	Positive	Positive
	53	Infected	Negative	Negative
	54	Non-infected	Positive	Positive
	55	Infected	Negative	Negative
	56	Infected	Negative	Negative
	57	Infected	Negative	Negative
	58	Non-infected	Positive	Positive
	59	Non-infected	Positive	Positive
	60	Non-infected	Positive	Positive
	61	Non-infected	Positive	Positive
	62	Non-infected	Positive	Positive
	63	Infected	Negative	Negative
	64	Non-infected	Positive	Positive
	65	Non-infected	Positive	Positive
	66	Infected	Negative	Negative
	67	Non-infected	Positive	Positive
	68	Infected	Negative	Negative
	69	Non-infected	Positive	Positive
	70	Infected	Negative	Negative
	71	Non-infected	Negative	Negative	Non-infected	all Infected
	72	Non-infected	Positive	Positive
	73	Infected	Negative	Negative
	74	Non-infected	Positive	Positive
	75	Infected	Negative	Negative
	76	Non-infected	Positive	Positive
	77	Non-infected	Positive	Positive
	78	Infected	Negative	Negative
	79	Non-infected	Positive	Positive
	80	Infected	Negative	Negative
	81	Infected	Negative	Negative
	82	Non-infected	Positive	Positive
	83	Non-infected	Positive	Positive
	84	Non-infected	Positive	Positive
	85	Infected	Negative	Negative
	86	Infected	Negative	Negative
	87	Non-infected	Positive	Positive
	88	Infected	Negative	Negative
	89	Non-infected	Positive	Positive
	90	Infected	Negative	Negative
	91	Infected	Negative	Negative
	92	Infected	Negative	Negative
	93	Non-infected	Negative	Negative	Infected
	94	Non-infected	Positive	Positive
	95	Infected	Negative	Negative
	96	Non-infected	Positive	Positive
	97	Non-infected	Positive	Positive
	98	Non-infected	Positive	Positive
	99	Infected	Negative	Negative
	100	Infected	Negative	Negative
	101	Non-infected	Positive	Positive
	102	Infected	Negative	Negative
	103	Infected	Negative	Negative
	104	Non-infected	Positive	Positive
	105	Infected	Negative	Negative
	106	Infected	Negative	Negative
	107	Infected	Negative	Negative
	108	Non-infected	Positive	Positive
	109	Non-infected	Positive	Positive
	110	Non-infected	Negative	Negative	Non-infected	all Infected
	111	Non-infected	Positive	Positive
	112	Infected	Negative	Negative
	113	Non-infected	Positive	Positive
	114	Infected	Negative	Negative
	115	Non-infected	Positive	Positive
	116	Infected	Negative	Negative
	117	Non-infected	Positive	Positive
	118	Non-infected	Positive	Positive
	119	Infected	Negative	Negative
	120	Non-infected	Positive	Positive
